# Supplementary material for: Dealumination and Characterization of Natural Mordenite-Rich Tuffs
Source: Materials (Basel). 2022 Jul 1;15(13):4654. doi: 10.3390/ma15134654 (PMC9267643; doi:10.3390/ma15134654)
Supplement: Supplementary file 1 [file materials-15-04654-s001.zip]

Archive with 1 entries (1 files):
- materials-1724340-supplementary.pdf
